# Supplementary material for: Characterizing gene tree conflict in plastome-inferred phylogenies
Source: PeerJ. 2019 Sep 24;7:e7747. doi: 10.7717/peerj.7747 (PMC6764362; doi:10.7717/peerj.7747)
Supplement: Table S10 — Results of the analysis of FSA aligned amino acid data, where all analyses were conducted using the WAG model of evolution. This includes the taxon coverage, the total nodes that could be support, and the ones that could not as a result of taxon coverage. This is shown both with and without support and is presented for all the time slices analyzed. The different correlates, tree length, variance and alignment length are given in the final three columns. [file peerj-07-7747-s015.xlsx]

## Sheet: WAG_Results
Table S10: Results of the analysis of FSA aligned amino acid data, where all analyses were conducted using the WAG model of evolution. This includes the taxon coverage, the total nodes that could be support, and the ones that could not as a result of taxon coverage. This is shown both with and without support and is presented for all the time slices analyzed. The different correlates, tree length…
GeneName	TotalTaxa	TotalSupportableNodes	TotalNodesSupported	TotalNotSupported	120-150S	120-150NS	90-120S	90-120NS	60-90S	60-90NS	30-60S	30-60NS	0-30S	0-30NS	TotalSupportedBs	TotalNoSupportBs	120-150Sbs	150-120NSbs	90-120Sbs	90-120NSbs	60-90Sbs	60-90NSbs	30-60Sbs	30-60NSbs	0-30Sbs	0-30NSbs	length	variance	Alignment Length
accD	48	45	17	28	1	10	5	2	5	2	3	6	3	8	13	32	1	10	4	3	3	4	3	6	2	9	3.00462	0.00404222	1173
atpA	53	50	14	36	5	7	0	7	5	5	3	6	1	11	7	43	1	11	0	7	2	8	3	6	1	11	0.921015	0.00131466	517
atpB	53	50	14	36	1	11	0	7	7	3	5	4	1	11	8	42	1	11	0	7	2	8	4	5	1	11	0.743383	0.000507035	501
atpE	53	50	13	37	5	7	1	6	4	6	1	8	2	10	6	44	2	10	0	7	3	7	0	9	1	11	1.29117	0.00131117	140
atpF	52	49	16	33	4	8	0	7	5	5	4	4	3	9	9	40	2	10	0	7	4	6	2	6	1	11	1.8932	0.00453655	217
atpH	53	50	0	50	0	12	0	7	0	10	0	9		12	0	50	0	12	0	7	0	10	0	9	0	12	0.0254575	9.39624e-06	81
atpI	52	49	11	38	2	10	1	6	3	7	3	5	2	10	4	45	1	11	0	7	1	9	1	7	1	11	0.686656	0.000492218	249
ccsA	50	47	24	23	7	5	4	3	6	2	3	5	4	8	13	34	3	9	2	5	3	5	3	5	2	10	3.71342	0.013294	385
cemA	53	50	19	31	7	5	1	6	6	4	2	7	3	9	9	41	4	8	1	6	2	8	1	8	1	11	2.77554	0.00673235	276
clpP	50	47	5	42	0	12	0	7	2	7	2	6	1	10	2	45	0	12	0	7	0	9	2	6	0	11	3.53812	0.0141678	395
infA	46	43	3	40	2	8	0	7	1	5	0	9		11	2	41	1	9	0	7	1	5	0	9	0	11	0.723723	0.00119302	91
matK	53	50	30	20	6	6	5	2	8	2	7	2	4	8	20	30	3	9	2	5	8	2	4	5	3	9	4.48248	0.0127192	595
ndhA	51	48	17	31	5	6	1	6	5	5	3	5	3	9	9	39	2	9	0	7	3	7	2	6	2	10	1.4933	0.00114756	404
ndhB	50	47	11	36	1	10	1	6	6	4	3	5		11	2	45	1	10	0	7	0	10	1	7	0	11	0.272695	0.00011009	543
ndhC	52	49	7	42	1	10	0	7	2	8	2	7	2	10	4	45	0	11	0	7	1	9	2	7	1	11	0.783152	0.00061516	135
ndhD	52	49	20	29	8	3	1	6	5	5	3	6	3	9	9	40	4	7	0	7	2	8	2	7	1	11	1.96005	0.00283809	540
ndhE	52	49	6	43	1	10	2	5	2	8	0	9	1	11	2	47	1	10	0	7	0	10	0	9	1	11	0.924018	0.00111125	101
ndhF	49	46	32	14	7	4	7	0	5	3	6	2	7	5	23	23	3	8	5	2	5	3	5	3	5	7	3.68822	0.0101605	888
ndhG	52	49	21	28	3	8	1	6	8	2	4	5	5	7	6	43	1	10	0	7	1	9	2	7	2	10	1.87803	0.00324265	180
ndhH	50	47	13	34	5	6	0	7	2	6	2	7	4	8	5	42	1	10	0	7	2	6	1	8	1	11	0.86726	0.000204748	397
ndhI	51	48	10	38	1	10	3	4	5	5	0	8	1	11	3	45	1	10	0	7	1	9	0	8	1	11	1.45195	0.00119156	196
ndhJ	52	49	18	31	3	8	1	6	6	4	4	5	4	8	6	43	2	9	1	6	2	8	0	9	1	11	0.818404	0.00123661	173
ndhK	51	48	9	39	2	9	0	7	3	6	2	7	2	10	5	43	1	10	0	7	2	7	0	9	2	10	1.66049	0.00138877	352
petA	53	50	22	28	9	3	1	6	5	5	3	6	4	8	5	45	1	11	0	7	3	7	0	9	1	11	1.06881	0.000511141	338
petB	52	49	4	45	1	11	0	7	0	10	2	6	1	11	2	47	1	11	0	7	0	10	0	8	1	11	0.212044	0.000213244	230
petD	52	49	1	48	1	11	0	7	0	10	0	8		12	1	48	1	11	0	7	0	10	0	8	0	12	0.310375	0.000211939	196
petG	52	49	2	47	2	10	0	7	0	10	0	9		11	1	48	1	11	0	7	0	10	0	9	0	11	0.250171	0.000180916	37
petL	52	49	6	43	1	10	0	7	1	9	2	7	2	10	1	48	1	10	0	7	0	10	0	9	0	12	1.16026	0.00289974	35
petN	52	49	0	49	0	12	0	7	0	10	0	8		12	0	49	0	12	0	7	0	10	0	8	0	12	0.358267	0.000418463	32
psaA	53	50	10	40	5	7	0	7	3	7	1	8	1	11	6	44	2	10	0	7	3	7	0	9	1	11	0.289563	4.45214e-05	750
psaB	53	50	8	42	1	11	0	7	4	6	2	7	1	11	6	44	1	11	0	7	3	7	1	8	1	11	0.280406	7.57531e-05	734
psaC	53	50	4	46	1	11	0	7	2	8	1	8		12	2	48	1	11	0	7	1	9	0	9	0	12	0.180584	0.000173458	81
psaI	52	49	11	38	3	8	0	7	3	7	2	7	3	9	3	46	1	10	0	7	1	9	0	9	1	11	2.32225	0.0111548	37
psaJ	53	50	3	47	1	11	0	7	2	8	0	9		12	0	50	0	12	0	7	0	10	0	9	0	12	0.703299	0.00155635	44
psbA	53	50	6	44	1	11	0	7	4	6	0	9	1	11	1	49	1	11	0	7	0	10	0	9	0	12	0.142185	2.04013e-05	353
psbB	52	49	12	37	1	11	1	6	5	4	3	6	2	10	5	44	1	11	0	7	3	6	0	9	1	11	0.331164	0.00012453	508
psbC	53	50	7	43	1	11	1	6	4	6	0	9	1	11	4	46	1	11	0	7	2	8	0	9	1	11	0.234805	8.35278e-05	493
psbD	53	50	2	48	1	11	0	7	1	9	0	9		12	0	50	0	12	0	7	0	10	0	9	0	12	0.0990017	3.1993e-05	362
psbE	52	49	2	47	1	11	0	7	1	9	0	8		12	2	47	1	11	0	7	1	9	0	8	0	12	0.168138	0.000122507	83
psbF	53	50	0	50	0	12	0	7	0	10	0	9		12	0	50	0	12	0	7	0	10	0	9	0	12	0.130811	0.000128544	39
psbH	53	50	9	41	3	9	0	7	4	6	1	8	1	11	5	45	1	11	0	7	3	7	0	9	1	11	1.31854	0.00511388	84
psbI	53	50	3	47	1	11	0	7	1	9	0	9	1	11	1	49	0	12	0	7	1	9	0	9	0	12	0.360768	0.0013593	55
psbJ	53	50	3	47	1	11	0	7	0	10	1	8	1	11	1	49	0	12	0	7	0	10	0	9	1	11	0.802882	0.00256929	40
psbK	53	50	5	45	1	11	0	7	4	6	0	9		12	1	49	1	11	0	7	0	10	0	9	0	12	1.60266	0.00162755	64
psbL	52	49	0	49	0	12	0	7	0	10	0	8		12	0	49	0	12	0	7	0	10	0	8	0	12	0.0793536	5.08479e-05	38
psbM	52	49	2	47	1	10	0	7	1	9	0	9		12	2	47	1	10	0	7	1	9	0	9	0	12	0.290322	0.00140788	37
psbN	52	49	0	49	0	12	0	7	0	9	0	9		12	0	49	0	12	0	7	0	9	0	9	0	12	0.272364	0.000406943	43
psbT	53	50	4	46	3	9	0	7	0	10	0	9	1	11	0	50	0	12	0	7	0	10	0	9	0	12	0.579137	0.00270823	40
psbZ	45	43	3	40	1	10	0	6	2	4	0	8		12	0	43	0	11	0	6	0	6	0	8	0	12	0.419809	0.000683186	62
rbcL	53	50	14	36	3	9	0	7	5	5	3	6	3	9	8	42	3	9	0	7	2	8	1	8	2	10	1.39387	0.00316378	493
rpl14	53	50	7	43	1	11	0	7	5	5	0	9	1	11	3	47	1	11	0	7	1	9	0	9	1	11	0.754253	0.000825266	125
rpl16	52	49	9	40	2	10	1	6	3	7	1	7	2	10	5	44	2	10	0	7	2	8	0	8	1	11	1.69789	0.00596196	145
rpl20	53	50	9	41	2	10	1	6	3	7	1	8	2	10	6	44	1	11	1	6	3	7	0	9	1	11	2.78678	0.0101231	153
rpl22	50	47	22	25	7	5	1	5	7	1	6	3	1	11	7	40	2	10	0	6	1	7	3	6	1	11	6.17958	0.0413319	371
rpl23	49	46	5	41	1	11	1	5	2	6	1	8		11	1	45	0	12	0	6	0	8	1	8	0	11	0.639166	0.000891425	98
rpl2	52	49	10	39	3	9	1	6	3	7	1	7	2	10	5	44	1	11	0	7	2	8	1	7	1	11	0.64545	0.000624352	324
rpl32	52	49	7	42	1	10	1	6	2	8	1	8	2	10	2	47	1	10	0	7	0	10	0	9	1	11	4.90056	0.0827265	118
rpl33	53	50	7	43	1	11	1	6	1	9	3	6	1	11	4	46	1	11	0	7	0	10	2	7	1	11	2.24305	0.00271424	69
rpl36	53	50	1	49	0	12	0	7	0	10	0	9	1	11	1	49	0	12	0	7	0	10	0	9	1	11	0.58953	0.000661154	38
rpoA	50	47	26	21	7	4	5	2	7	2	3	5	4	8	11	36	4	7	0	7	4	5	2	6	1	11	2.55637	0.0043981	387
rpoB	52	49	29	20	11	1	4	3	6	4	4	4	4	8	18	31	4	8	1	6	5	5	4	4	4	8	1.20533	0.0031552	1166
rpoC1	51	48	16	32	4	8	2	5	5	5	3	4	2	10	8	40	1	11	0	7	4	6	2	5	1	11	1.47959	0.00551638	759
rpoC2	52	49	43	6	11	1	5	2	10	0	7	1	10	2	30	19	7	5	3	4	9	1	5	3	6	6	2.42844	0.00528047	1631
rps11	53	50	13	37	1	11	2	5	3	7	3	6	4	8	5	45	1	11	0	7	2	8	1	8	1	11	2.11096	0.0119788	166
rps12	50	47	3	44	2	10	0	6	1	8	0	8		12	2	45	1	11	0	6	1	8	0	8	0	12	0.46129	0.00324666	167
rps14	53	50	7	43	1	11	0	7	3	7	2	7	1	11	2	48	1	11	0	7	0	10	0	9	1	11	1.12859	0.000892929	100
rps15	52	49	10	39	1	11	2	5	5	5	1	7	1	11	5	44	1	11	0	7	3	7	0	8	1	11	2.99061	0.00465	154
rps16	50	48	6	42	1	11	1	6	3	6	0	8	1	11	3	45	0	12	0	7	2	7	0	8	1	11	3.38344	0.0153656	122
rps18	53	50	6	44	1	11	0	7	2	8	2	7	1	11	2	48	1	11	0	7	0	10	0	9	1	11	2.27883	0.0198477	175
rps19	53	50	10	40	1	11	0	7	4	6	3	6	2	10	4	46	1	11	0	7	2	8	0	9	1	11	1.7146	0.00551992	114
rps2	53	50	13	37	3	9	1	6	4	6	3	6	2	10	7	43	2	10	0	7	2	8	1	8	2	10	1.41733	0.00352699	249
rps3	51	48	16	32	5	7	1	6	5	4	2	6	3	9	5	43	2	10	0	7	1	8	1	7	1	11	2.62869	0.0116807	390
rps4	53	50	13	37	7	5	0	7	4	6	0	9	2	10	4	46	1	11	0	7	2	8	0	9	1	11	1.61832	0.00456171	244
rps7	53	50	6	44	1	11	0	7	1	9	3	6	1	11	4	46	1	11	0	7	1	9	1	8	1	11	0.665588	0.00273533	161
rps8	53	50	14	36	2	10	1	6	7	3	2	7	2	10	5	45	1	11	0	7	2	8	1	8	1	11	2.272	0.0023798	150
ycf1	49	47	26	21	2	10	5	2	7	3	4	2	8	4	17	30	1	11	0	7	5	5	4	2	7	5	8.1876	0.0426382	8096
ycf2	52	49	32	17	7	5	5	2	6	4	5	3	9	3	19	30	2	10	4	3	5	5	4	4	4	8	2.30934	0.0156452	7452
ycf3	51	48	8	40	1	11	0	7	2	7	0	8	5	7	2	46	1	11	0	7	0	9	0	8	1	11	0.621908	0.000559993	171
ycf4	51	48	16	32	5	7	4	3	4	5	2	6	1	11	7	41	1	11	1	6	2	7	2	6	1	11	1.32961	0.00151048	237
CC	53	50	44	6	12	0	6	1	9	1	6	3	11	1	40	10	11	1	6	1	8	2	6	3	9	3	2.95046	0.00786776	37369
