# Supplementary material for: Characterizing gene tree conflict in plastome-inferred phylogenies
Source: PeerJ. 2019 Sep 24;7:e7747. doi: 10.7717/peerj.7747 (PMC6764362; doi:10.7717/peerj.7747)
Supplement: Table S11 — Results of the analysis of FSA aligned nucleotide data, including the taxon coverage, the total nodes that could be support, and the ones that could not as a result of taxon coverage. This is shown both with and without support and is presented for all the time slices analyzed. The different correlates, tree length, variance and alignment length are given in the final three columns. [file peerj-07-7747-s016.xlsx]

## Sheet: NucleotideResults.csv
Table S11: Results of the analysis of FSA aligned nucleotide data, including the taxon coverage, the total nodes that could be support, and the ones that could not as a result of taxon coverage. This is shown both with and without support and is presented for all the time slices analyzed. The different correlates, tree length, variance and alignment length are given in the final three columns.
GeneName	TotalTaxa	TotalSupportableNodes	TotalNodesSupported	TotalNotSupported	120-150S	120-150NS	90-120S	90-120NS	60-90S	60-90NS	30-60S	30-60NS	0-30S	0-30NS	TotalSupportedBs	TotalNoSupportBs	120-150Sbs	150-120NSbs	90-120Sbs	90-120NSbs	60-90Sbs	60-90NSbs	30-60Sbs	30-60NSbs	0-30Sbs	0-30NSbs	length	variance	Alignment Length	Delta In Likelihood
accD	48	45	25	20	8	3	6	1	4	3	4	5	3	8	17	28	5	6	3	4	4	3	3	6	2	9	1.57569	0.00180409	3523	-9.09266
atpA	53	50	28	22	8	4	3	4	8	2	4	5	5	7	19	31	4	8	2	5	6	4	4	5	3	9	1.31813	0.00141192	1565	-8.33028
atpB	53	50	31	19	8	4	5	2	7	3	6	3	5	7	23	27	7	5	3	4	5	5	4	5	4	8	1.12905	0.00105798	1509	-9.08629
atpE	53	50	27	23	8	4	2	5	8	2	6	3	3	9	13	37	5	7	1	6	4	6	1	8	2	10	1.5088	0.00147281	423	1.30562
atpF	52	49	27	22	6	6	3	4	8	2	5	3	5	7	17	32	4	8	0	7	8	2	4	4	1	11	1.44484	0.00151808	654	1.53752
atpH	53	50	19	31	7	5	1	6	5	5	3	6	3	9	4	46	1	11	0	7	2	8	0	9	1	11	0.76783	0.000847342	246	0.004635
atpI	52	49	24	25	5	7	3	4	8	2	4	4	4	8	13	36	3	9	2	5	5	5	2	6	1	11	1.03855	0.000676888	750	-4.01804
ccsA	50	47	34	13	9	3	4	3	7	1	8	0	6	6	20	27	5	7	4	3	6	2	3	5	2	10	2.35905	0.00431425	1167	4.76357
cemA	53	50	28	22	8	4	3	4	7	3	5	4	5	7	18	32	7	5	2	5	4	6	2	7	3	9	1.58325	0.00178907	830	-1.12875
clpP	50	47	13	34	4	8	0	7	2	7	5	3	2	9	4	43	1	11	0	7	1	8	2	6	0	11	2.24405	0.011043	1074	1.4487
infA	46	43	10	33	2	8	2	5	2	4	3	6	1	10	2	41	1	9	0	7	1	5	0	9	0	11	1.17042	0.00149316	287	-0.949406
matK	53	50	37	13	11	1	5	2	8	2	7	2	6	6	30	20	6	6	5	2	8	2	6	3	5	7	2.45224	0.00332122	1779	0.60114
ndhA	51	48	30	18	7	4	5	2	9	1	5	3	4	8	24	24	6	5	2	5	8	2	4	4	4	8	1.44759	0.00128337	1223	-0.283919
ndhB	50	47	15	32	7	4	1	6	3	7	3	5	1	10	11	36	6	5	1	6	1	9	2	6	1	10	0.220919	8.08579e-05	1656	-3.67624
ndhC	52	49	20	29	4	7	1	6	5	5	7	2	3	9	9	40	1	10	1	6	3	7	3	6	1	11	0.89161	0.00105974	408	1.03508
ndhD	52	49	34	15	10	1	4	3	8	2	7	2	5	7	26	23	10	1	3	4	6	4	3	6	4	8	1.73907	0.00222456	1631	6.12696
ndhE	52	49	20	29	4	7	5	2	5	5	5	4	1	11	11	38	2	9	1	6	3	7	4	5	1	11	1.2512	0.00300498	306	0.491991
ndhF	49	46	41	5	9	2	7	0	7	1	7	1	11	1	30	16	6	5	6	1	7	1	5	3	6	6	2.55722	0.004111	2648	2.37001
ndhG	52	49	25	24	5	6	2	5	7	3	4	5	7	5	13	36	3	8	0	7	4	6	3	6	3	9	1.38252	0.00180913	546	1.21295
ndhH	50	47	26	21	8	3	4	3	5	3	4	5	5	7	20	27	8	3	3	4	4	4	2	7	3	9	1.23705	0.00127025	1194	0.654338
ndhI	51	48	21	27	8	3	3	4	6	4	3	5	1	11	11	37	1	10	2	5	4	6	3	5	1	11	1.23617	0.000918776	597	-0.884593
ndhJ	52	49	26	23	6	5	3	4	7	3	4	5	6	6	15	34	4	7	2	5	3	7	2	7	4	8	0.96119	0.000799063	523	-2.37657
ndhK	51	48	17	31	5	6	0	7	5	4	1	8	6	6	11	37	4	7	0	7	4	5	1	8	2	10	1.17013	0.00131473	1041	1.62237
petA	53	50	37	13	11	1	5	2	9	1	3	6	9	3	19	31	6	6	1	6	7	3	2	7	3	9	1.31367	0.00115401	1017	-6.04323
petB	52	49	25	24	8	4	4	3	6	4	3	5	4	8	14	35	3	9	3	4	4	6	3	5	1	11	1.05373	0.00122952	691	-2.68677
petD	52	49	18	31	9	3	1	6	5	5	2	6	1	11	6	43	1	11	0	7	2	8	2	6	1	11	1.16145	0.000891182	593	1.52327
petG	52	49	3	46	2	10	0	7	0	10	0	9	1	10	2	47	1	11	0	7	0	10	0	9	1	10	0.683858	0.000739461	114	0.152172
petL	52	49	11	38	2	9	0	7	3	7	3	6	3	9	4	45	1	10	0	7	2	8	0	9	1	11	1.02032	0.00068985	108	-0.436586
petN	52	49	4	45	1	11	0	7	1	9	0	8	2	10	1	48	1	11	0	7	0	10	0	8	0	12	0.560425	0.000328109	99	-1.3316
psaA	53	50	29	21	7	5	5	2	8	2	3	6	6	6	22	28	6	6	3	4	7	3	2	7	4	8	0.901288	0.000567568	2253	-1.15272
psaB	53	50	36	14	9	3	5	2	10	0	7	2	5	7	19	31	6	6	2	5	6	4	3	6	2	10	0.930429	0.00058431	2205	5.24051
psaC	53	50	12	38	4	8	0	7	5	5	2	7	1	11	6	44	1	11	0	7	3	7	2	7	0	12	1.08112	0.00107824	246	-0.085699
psaI	52	49	12	37	3	8	1	6	2	8	1	8	5	7	3	46	1	10	0	7	1	9	0	9	1	11	1.64912	0.00399217	114	0.461176
psaJ	53	50	10	40	4	8	0	7	3	7	3	6		12	4	46	2	10	0	7	1	9	1	8	0	12	1.0906	0.00109324	135	0.385871
psbA	53	50	28	22	6	6	4	3	7	3	5	4	6	6	9	41	2	10	0	7	3	7	3	6	1	11	0.808549	0.000275989	1062	-2.12471
psbB	52	49	26	23	6	6	3	4	9	0	5	4	3	9	19	30	5	7	1	6	8	1	3	6	2	10	1.16342	0.000701867	1527	0.179825
psbC	53	50	33	17	7	5	4	3	9	1	7	2	6	6	23	27	5	7	3	4	6	4	5	4	4	8	0.91908	0.0004983	1425	3.63655
psbD	53	50	23	27	5	7	3	4	8	2	3	6	4	8	9	41	2	10	0	7	3	7	3	6	1	11	0.722372	0.000182851	1080	-3.13223
psbE	52	49	15	34	5	7	2	5	6	4	1	7	1	11	5	44	2	10	0	7	3	7	0	8	0	12	0.67067	0.00033629	252	0.010761
psbF	53	50	9	41	4	8	1	6	2	8	1	8	1	11	4	46	2	10	0	7	1	9	0	9	1	11	0.488571	0.000265904	120	-0.447267
psbH	53	50	17	33	2	10	2	5	6	4	3	6	4	8	6	44	1	11	0	7	4	6	0	9	1	11	1.404	0.00258406	255	-1.82595
psbI	53	50	4	46	1	11	0	7	1	9	0	9	2	10	3	47	1	11	0	7	1	9	0	9	1	11	1.05299	0.000857812	171	-0.630777
psbJ	53	50	6	44	2	10	0	7	1	9	1	8	2	10	2	48	1	11	0	7	1	9	0	9	0	12	0.857531	0.0014642	123	0.051373
psbK	53	50	8	42	1	11	0	7	3	7	1	8	3	9	3	47	1	11	0	7	0	10	1	8	1	11	1.16164	0.000622493	195	0.099234
psbL	52	49	2	47	1	11	0	7	0	10	0	8	1	11	1	48	1	11	0	7	0	10	0	8	0	12	0.469271	0.000344068	120	0.045622
psbM	52	49	8	41	2	9	0	7	3	7	1	8	2	10	2	47	1	10	0	7	1	9	0	9	0	12	0.907606	0.00453091	114	-1.77511
psbN	52	49	11	38	4	8	1	6	3	6	1	8	2	10	2	47	1	11	0	7	0	9	0	9	1	11	0.655391	0.000921084	132	0.00257
psbT	53	50	8	42	4	8	0	7	2	8	1	8	1	11	1	49	1	11	0	7	0	10	0	9	0	12	1.07657	0.00139574	123	-1.88543
psbZ	45	43	6	37	1	10	1	5	3	3	0	8	1	11	1	42	0	11	0	6	1	5	0	8	0	12	0.51423	0.000188706	189	-0.002497
rbcL	53	50	27	23	5	7	5	2	8	2	5	4	4	8	21	29	5	7	1	6	7	3	5	4	3	9	1.35608	0.00119253	1496	-21.421
rpl14	53	50	12	38	2	10	0	7	7	3	1	8	2	10	6	44	1	11	0	7	3	7	1	8	1	11	1.18844	0.00105757	378	-0.002443
rpl16	52	49	17	32	5	7	2	5	3	7	3	5	4	8	8	41	3	9	0	7	1	9	3	5	1	11	1.59239	0.00298241	447	-2.49298
rpl20	53	50	17	33	4	8	3	4	4	6	3	6	3	9	7	43	1	11	0	7	4	6	1	8	1	11	1.80338	0.00273639	473	-0.940656
rpl22	50	47	27	20	6	6	5	1	6	2	7	2	3	9	13	34	3	9	0	6	3	5	5	4	2	10	2.78761	0.0061884	1144	-1.09494
rpl23	49	46	9	37	1	11	2	4	2	6	2	7	2	9	2	44	1	11	0	6	0	8	1	8	0	11	0.307302	0.000210707	303	-3.12626
rpl2	52	49	19	30	6	6	2	5	7	3	2	6	2	10	7	42	3	9	0	7	2	8	1	7	1	11	0.4415	0.000216563	988	-3.52758
rpl32	52	49	20	29	6	5	2	5	2	8	5	4	5	7	4	45	2	9	0	7	1	9	0	9	1	11	2.30765	0.00453125	400	-1.29097
rpl33	53	50	20	30	3	9	4	3	5	5	6	3	2	10	10	40	3	9	0	7	3	7	3	6	1	11	1.55938	0.00166862	210	-1.7581
rpl36	53	50	14	36	3	9	3	4	5	5	0	9	3	9	3	47	1	11	0	7	1	9	0	9	1	11	1.17487	0.00239067	117	0.04943
rpoA	50	47	29	18	9	2	5	2	7	2	4	4	4	8	15	32	6	5	2	5	4	5	2	6	1	11	1.59541	0.00235127	1113	0.577057
rpoB	52	49	31	18	10	2	4	3	8	2	5	3	4	8	27	22	8	4	3	4	8	2	5	3	3	9	1.19161	0.00148561	3443	-4.99199
rpoC1	51	48	27	21	7	5	3	4	10	0	4	3	3	9	21	27	6	6	3	4	7	3	2	5	3	9	1.24139	0.0018467	2344	-6.57212
rpoC2	52	49	46	3	12	0	6	1	9	1	7	1	12	0	39	10	10	2	6	1	9	1	7	1	7	5	1.63672	0.00212883	4660	4.73072
rps11	53	50	21	29	4	8	3	4	6	4	4	5	4	8	10	40	1	11	1	6	4	6	2	7	2	10	1.93204	0.00382841	474	-1.23401
rps12	50	47	13	34	6	6	1	5	2	7	4	4		12	5	42	1	11	1	5	2	7	1	7	0	12	0.433173	0.000540968	518	-0.018988
rps14	53	50	18	32	5	7	3	4	5	5	4	5	1	11	7	43	1	11	1	6	2	8	2	7	1	11	1.05621	0.000638912	303	0.161383
rps15	52	49	16	33	1	11	2	5	5	5	5	3	3	9	7	42	1	11	0	7	3	7	2	6	1	11	2.18143	0.00105	437	-2.03771
rps16	50	48	19	29	5	7	5	2	5	4	2	6	2	10	4	44	0	12	0	7	2	7	1	7	1	11	1.807	0.00216525	364	-1.95803
rps18	53	50	16	34	4	8	0	7	5	5	4	5	3	9	7	43	2	10	0	7	1	9	3	6	1	11	1.34204	0.00195065	482	0.00377
rps19	53	50	16	34	3	9	1	6	6	4	3	6	3	9	7	43	2	10	0	7	2	8	2	7	1	11	1.90059	0.00452139	346	0.516727
rps2	53	50	20	30	7	5	4	3	5	5	2	7	2	10	15	35	4	8	4	3	3	7	2	7	2	10	1.30195	0.00168633	750	-2.06201
rps3	51	48	30	18	9	3	4	3	7	2	3	5	7	5	13	35	6	6	0	7	3	6	2	6	2	10	1.94316	0.00431199	861	2.089
rps4	53	50	31	19	11	1	4	3	7	3	7	2	2	10	20	30	6	6	4	3	5	5	3	6	2	10	1.2653	0.00168189	806	0.351259
rps7	53	50	12	38	6	6	1	6	4	6	0	9	1	11	3	47	1	11	0	7	1	9	0	9	1	11	0.401755	0.000745275	486	-1.15313
rps8	53	50	22	28	5	7	4	3	9	1	2	7	2	10	11	39	3	9	0	7	4	6	2	7	2	10	1.80001	0.003144	455	-4.57403
ycf1	49	47	36	11	9	3	5	2	8	2	5	1	9	3	25	22	2	10	5	2	7	3	3	3	8	4	3.93498	0.0163306	21696	-4.00756
ycf2	52	49	35	14	9	3	5	2	8	2	5	3	8	4	28	21	9	3	5	2	6	4	4	4	4	8	1.04651	0.00322841	16351	-3.30314
ycf3	51	48	21	27	7	5	1	6	3	6	4	4	6	6	8	40	3	9	0	7	1	8	2	6	2	10	0.945688	0.000650094	529	0.195574
ycf4	51	48	23	25	7	5	5	2	5	4	3	5	3	9	12	36	2	10	3	4	2	7	3	5	2	10	1.18041	0.000857445	714	-7.95326
CC	53	50	45	5	12	0	7	0	9	1	6	3	11	1	42	8	12	0	6	1	9	1	6	3	9	3	1.67038	0.00202262	103131	95.2695
