# Supplementary material for: Characterizing gene tree conflict in plastome-inferred phylogenies
Source: PeerJ. 2019 Sep 24;7:e7747. doi: 10.7717/peerj.7747 (PMC6764362; doi:10.7717/peerj.7747)
Supplement: Table S12 — Results of the analysis of FSA aligned amino acid data, including the taxon coverage, the total nodes that could be support, and the ones that could not as a result of taxon coverage. This is shown both with and without support and is presented for all the time slices analyzed. The different correlates, tree length, variance and alignment length along with the highest likelihood models and difference in likelihood between the AT and the CC are given in the final six columns. [file peerj-07-7747-s017.xlsx]

## Sheet: AminoAcidResults.csv
Table S12: Results of the analysis of FSA aligned amino acid data, including the taxon coverage, the total nodes that could be support, and the ones that could not as a result of taxon coverage. This is shown both with and without support and is presented for all the time slices analyzed. The different correlates, tree length, variance and alignment length along with the highest likelihood models…
GeneName	TotalTaxa	TotalSupportableNodes	TotalNodesSupported	TotalNotSupported	120-150S	120-150NS	90-120S	90-120NS	60-90S	60-90NS	30-60S	30-60NS	0-30S	0-30NS	TotalSupportedBs	TotalNoSupportBs	120-150Sbs	150-120NSbs	90-120Sbs	90-120NSbs	60-90Sbs	60-90NSbs	30-60Sbs	30-60NSbs	0-30Sbs	0-30NSbs	length	variance	Alignment Length	Inferred Model RAxML	Inferred Model Iqtree	Delta In Likelihood
accD	48	45	15	30	1	10	5	2	4	3	3	6	2	9	14	31	1	10	4	3	4	3	3	6	2	9	3.02943	0.00406341	1173	DUMMY2	HIVwF	1.7342
atpA	53	50	18	32	6	6	1	6	5	5	3	6	3	9	8	42	3	9	0	7	2	8	2	7	1	11	0.949163	0.00133426	517	DUMMY2	cpREV	3.65851
atpB	53	50	12	38	1	11	0	7	6	4	4	5	1	11	8	42	1	11	0	7	2	8	4	5	1	11	0.796811	0.000605638	501	DUMMY2	JTT	-14.1862
atpE	53	50	13	37	5	7	1	6	4	6	1	8	2	10	6	44	2	10	0	7	3	7	0	9	1	11	1.43951	0.00168546	140	DUMMY2	FLU	1.48103
atpF	52	49	20	29	4	8	0	7	6	4	5	3	5	7	10	39	3	9	0	7	4	6	2	6	1	11	2.00132	0.00447731	217	DUMMY2	HIVw	0.01
atpH	53	50	0	50	0	12	0	7	0	10	0	9	0	12	0	50	0	12	0	7	0	10	0	9	0	12	0.0248806	8.96924e-06	81	RTREV	cpREV	-0.00428
atpI	52	49	13	36	2	10	1	6	4	6	3	5	3	9	5	44	1	11	1	6	1	9	1	7	1	11	0.737646	0.000657358	249	DUMMY2	JTT	-5.28797
ccsA	50	47	25	22	8	4	4	3	6	2	3	5	4	8	14	33	3	9	2	5	4	4	3	5	2	10	3.72312	0.012101	385	DUMMY2	HIVwF	1.93062
cemA	53	50	18	32	7	5	1	6	6	4	2	7	2	10	9	41	4	8	1	6	2	8	1	8	1	11	2.77874	0.00573022	276	DUMMY2	HIVb	-3.12473
clpP	50	47	5	42	0	12	0	7	2	7	2	6	1	10	2	45	0	12	0	7	0	9	2	6	0	11	3.91271	0.0195295	395	JTT	JTT	0.515843
infA	46	43	4	39	2	8	0	7	2	4	0	9	0	11	2	41	1	9	0	7	1	5	0	9	0	11	0.72425	0.00126262	91	FLU	FLU	-3.70067
matK	53	50	32	18	9	3	5	2	8	2	6	3	4	8	25	25	5	7	4	3	8	2	5	4	3	9	4.6526	0.011509	595	DUMMY2	HIVwF	-4.89607
ndhA	51	48	18	30	6	5	1	6	5	5	3	5	3	9	8	40	2	9	0	7	2	8	2	6	2	10	1.45524	0.000846438	404	DUMMY2	HIVwF	-0.374011
ndhB	50	47	15	32	4	7	2	5	6	4	3	5	0	11	2	45	1	10	0	7	0	10	1	7	0	11	0.259851	0.000105528	543	STMTREV	HIVwF	-2.4465
ndhC	52	49	8	41	1	10	0	7	2	8	2	7	3	9	5	44	1	10	0	7	1	9	2	7	1	11	0.771269	0.00071248	135	DUMMY2	HIVb	0.226214
ndhD	52	49	30	19	10	1	5	2	6	4	4	5	5	7	10	39	5	6	0	7	2	8	2	7	1	11	1.89654	0.00214758	540	DUMMY2	HIVwF	6.73437
ndhE	52	49	6	43	1	10	2	5	2	8	0	9	1	11	2	47	1	10	0	7	0	10	0	9	1	11	0.945244	0.00114925	101	DUMMY2	mtREV	-1.13463
ndhF	49	46	33	13	8	3	6	1	5	3	6	2	8	4	24	22	3	8	6	1	5	3	5	3	5	7	3.89769	0.00803775	888	DUMMY2	HIVwF	-6.9753
ndhG	52	49	24	25	8	3	1	6	5	5	4	5	6	6	6	43	1	10	0	7	1	9	2	7	2	10	1.76911	0.00282376	180	DUMMY2	HIVwF	0.093194
ndhH	50	47	15	32	4	7	0	7	3	5	2	7	6	6	5	42	1	10	0	7	2	6	1	8	1	11	0.84446	0.00019797	397	DUMMY2	HIVb	2.37271
ndhI	51	48	11	37	2	9	2	5	5	5	1	7	1	11	3	45	1	10	0	7	1	9	0	8	1	11	1.48811	0.00128241	196	DUMMY2	HIVw	-0.704706
ndhJ	52	49	19	30	3	8	1	6	7	3	4	5	4	8	6	43	2	9	1	6	2	8	0	9	1	11	0.7795	0.00109538	173	DUMMY2	HIVb	0.06177
ndhK	51	48	11	37	2	9	0	7	6	3	1	8	2	10	6	42	1	10	0	7	3	6	0	9	2	10	1.5338	0.0011675	352	DUMMY2	HIVw	-3.82891
petA	53	50	22	28	9	3	1	6	5	5	3	6	4	8	5	45	1	11	0	7	3	7	0	9	1	11	1.09214	0.000513826	338	DUMMY2	FLU	2.36569
petB	52	49	2	47	1	11	0	7	0	10	0	8	1	11	2	47	1	11	0	7	0	10	0	8	1	11	0.224695	0.000418093	230	STMTREV	JTT	0.054489
petD	52	49	1	48	1	11	0	7	0	10	0	8	0	12	1	48	1	11	0	7	0	10	0	8	0	12	0.304913	0.000227388	196	DUMMY2	cpREV	0.08583
petG	52	49	2	47	2	10	0	7	0	10	0	9	0	11	1	48	1	11	0	7	0	10	0	9	0	11	0.231662	0.000160886	37	STMTREV	cpREV	-0.002175
petL	52	49	5	44	2	9	0	7	1	9	2	7	0	12	1	48	1	10	0	7	0	10	0	9	0	12	1.17188	0.00377136	35	STMTREV	HIVw	-0.015845
petN	52	49	0	49	0	12	0	7	0	10	0	8	0	12	0	49	0	12	0	7	0	10	0	8	0	12	0.364148	0.000458437	32	MTART	mtZOA	-0.003016
psaA	53	50	11	39	5	7	0	7	4	6	1	8	1	11	7	43	3	9	0	7	3	7	0	9	1	11	0.283156	4.36943e-05	750	FLU	cpREV	-3.89775
psaB	53	50	9	41	1	11	0	7	5	5	2	7	1	11	5	45	1	11	0	7	3	7	0	9	1	11	0.277439	6.28621e-05	734	DUMMY2	cpREV	0.09356
psaC	53	50	4	46	1	11	0	7	2	8	1	8	0	12	2	48	1	11	0	7	1	9	0	9	0	12	0.179577	0.000169943	81	STMTREV	JTTDCMut	-0.009312
psaI	52	49	7	42	2	9	0	7	3	7	0	9	2	10	3	46	1	10	0	7	1	9	0	9	1	11	2.08086	0.0145014	37	DUMMY2	HIVw	0.435891
psaJ	53	50	0	50	0	12	0	7	0	10	0	9	0	12	0	50	0	12	0	7	0	10	0	9	0	12	0.777697	0.00376799	44	DUMMY	mtZOA	0.110597
psbA	53	50	7	43	1	11	0	7	6	4	0	9	0	12	1	49	1	11	0	7	0	10	0	9	0	12	0.156087	2.334e-05	353	FLU	cpREV	0.950215
psbB	52	49	12	37	1	11	1	6	5	4	3	6	2	10	4	45	1	11	0	7	2	7	0	9	1	11	0.327924	0.000121419	508	JTTDCMUT	cpREV	0.149218
psbC	53	50	5	45	1	11	0	7	3	7	0	9	1	11	5	45	1	11	0	7	3	7	0	9	1	11	0.210649	6.44898e-05	493	CPREV	cpREV	5.77816
psbD	53	50	2	48	1	11	0	7	1	9	0	9	0	12	0	50	0	12	0	7	0	10	0	9	0	12	0.0933928	5.13933e-05	362	CPREV	cpREV	-2.70084
psbE	52	49	4	45	1	11	0	7	2	8	0	8	1	11	2	47	1	11	0	7	1	9	0	8	0	12	0.191554	0.00015744	83	FLU	FLU	-0.031282
psbF	53	50	0	50	0	12	0	7	0	10	0	9	0	12	0	50	0	12	0	7	0	10	0	9	0	12	0.130818	0.000129001	39	STMTREV	mtZOA	-0.031144
psbH	53	50	8	42	3	9	0	7	4	6	0	9	1	11	5	45	1	11	0	7	3	7	0	9	1	11	1.34911	0.00348656	84	FLU	FLU	0.013368
psbI	53	50	2	48	1	11	0	7	0	10	0	9	1	11	0	50	0	12	0	7	0	10	0	9	0	12	0.339984	0.000471531	55	STMTREV	cpREV	0.047908
psbJ	53	50	4	46	1	11	0	7	1	9	1	8	1	11	1	49	0	12	0	7	0	10	0	9	1	11	0.808924	0.00275331	40	HIVW	mtREV	-0.000357
psbK	53	50	4	46	1	11	0	7	3	7	0	9	0	12	1	49	1	11	0	7	0	10	0	9	0	12	1.30991	0.000823165	64	DUMMY2	cpREV	0.08744
psbL	52	49	0	49	0	12	0	7	0	10	0	8	0	12	0	49	0	12	0	7	0	10	0	8	0	12	0.0821159	6.89667e-05	38	STMTREV	mtMAM	-0.003575
psbM	52	49	2	47	1	10	0	7	1	9	0	9	0	12	2	47	1	10	0	7	1	9	0	9	0	12	0.287359	0.000374456	37	HIVW	HIVw	-0.692304
psbN	52	49	1	48	1	11	0	7	0	9	0	9	0	12	0	49	0	12	0	7	0	9	0	9	0	12	0.26657	0.000572957	43	STMTREV	cpREV	-0.016738
psbT	53	50	3	47	2	10	0	7	0	10	1	8	0	12	0	50	0	12	0	7	0	10	0	9	0	12	0.845519	0.00524264	40	CPREV	cpREV	0.189306
psbZ	45	43	2	41	1	10	1	5	0	6	0	8	0	12	0	43	0	11	0	6	0	6	0	8	0	12	0.42943	0.000720988	62	DUMMY2	mtZOA	0.068337
rbcL	53	50	15	35	3	9	0	7	6	4	3	6	3	9	9	41	3	9	0	7	2	8	2	7	2	10	1.37799	0.00174763	493	LG	LG	-10.8367
rpl14	53	50	10	40	1	11	0	7	6	4	0	9	3	9	2	48	1	11	0	7	1	9	0	9	0	12	0.828109	0.00100422	125	DUMMY2	HIVb	0.001936
rpl16	52	49	10	39	3	9	1	6	3	7	1	7	2	10	5	44	2	10	0	7	2	8	0	8	1	11	1.78167	0.00967947	145	DUMMY2	cpREV	-4.65194
rpl20	53	50	13	37	3	9	2	5	3	7	2	7	3	9	6	44	1	11	1	6	3	7	0	9	1	11	2.876	0.0106486	153	DUMMY2	HIVw	-1.34397
rpl22	50	47	22	25	6	6	1	5	6	2	6	3	3	9	9	38	2	10	0	6	2	6	4	5	1	11	6.97516	0.0718491	371	DUMMY2	HIVb	-6.31097
rpl23	49	46	4	42	1	11	1	5	1	7	1	8	0	11	1	45	0	12	0	6	0	8	1	8	0	11	0.645908	0.000913455	98	DUMMY2	HIVb	-3.89308
rpl2	52	49	9	40	3	9	2	5	2	8	1	7	1	11	4	45	1	11	0	7	2	8	0	8	1	11	0.635104	0.00062279	324	DUMMY2	HIVb	-4.74916
rpl32	52	49	7	42	1	10	1	6	2	8	1	8	2	10	2	47	1	10	0	7	0	10	0	9	1	11	5.40871	0.124678	118	JTT	JTT	0.459553
rpl33	53	50	8	42	1	11	2	5	1	9	3	6	1	11	3	47	1	11	0	7	0	10	1	8	1	11	1.97249	0.00156024	69	DUMMY2	HIVb	-1.77958
rpl36	53	50	1	49	0	12	0	7	0	10	0	9	1	11	1	49	0	12	0	7	0	10	0	9	1	11	0.796073	0.0021857	38	PMB	cpREV	-0.015821
rpoA	50	47	22	25	8	3	3	4	6	3	3	5	2	10	10	37	4	7	0	7	4	5	1	7	1	11	2.62379	0.00470082	387	DUMMY2	HIVb	1.38322
rpoB	52	49	30	19	11	1	4	3	6	4	4	4	5	7	22	27	7	5	2	5	6	4	4	4	3	9	1.20504	0.00305258	1166	DUMMY2	HIVwF	-4.27795
rpoC1	51	48	17	31	5	7	2	5	5	5	3	4	2	10	8	40	2	10	0	7	3	7	2	5	1	11	1.44211	0.00455343	759	DUMMY2	HIVb	-2.4286
rpoC2	52	49	44	5	11	1	5	2	10	0	7	1	11	1	31	18	7	5	4	3	9	1	5	3	6	6	2.33484	0.00488921	1631	DUMMY2	HIVwF	-4.41355
rps11	53	50	12	38	2	10	1	6	4	6	2	7	3	9	5	45	1	11	0	7	2	8	1	8	1	11	1.97725	0.0109757	166	HIVB	HIVb	1.75558
rps12	50	47	3	44	2	10	0	6	1	8	0	8	0	12	2	45	1	11	0	6	1	8	0	8	0	12	0.499873	0.00405841	167	PMB	cpREV	0.129833
rps14	53	50	6	44	1	11	0	7	3	7	1	8	1	11	2	48	1	11	0	7	0	10	0	9	1	11	1.30083	0.00162984	100	DUMMY2	HIVb	0.211998
rps15	52	49	8	41	1	11	0	7	5	5	0	8	2	10	4	45	1	11	0	7	2	8	0	8	1	11	3.57198	0.0158734	154	DUMMY2	HIVb	-0.539603
rps16	50	48	6	42	1	11	1	6	3	6	0	8	1	11	3	45	0	12	0	7	2	7	0	8	1	11	2.95023	0.0122014	122	DUMMY2	cpREV	0.185851
rps18	53	50	6	44	1	11	0	7	1	9	1	8	3	9	2	48	1	11	0	7	0	10	0	9	1	11	2.71137	0.0236053	175	DUMMY2	HIVw	0.125959
rps19	53	50	9	41	2	10	0	7	4	6	2	7	1	11	3	47	1	11	0	7	1	9	0	9	1	11	1.84478	0.00804036	114	DUMMY2	HIVw	-0.319342
rps2	53	50	15	35	3	9	1	6	4	6	4	5	3	9	8	42	2	10	0	7	3	7	1	8	2	10	1.50837	0.00385556	249	DUMMY2	HIVw	0.132003
rps3	51	48	19	29	5	7	3	4	6	3	1	7	4	8	6	42	2	10	0	7	2	7	1	7	1	11	2.80107	0.0135661	390	DUMMY2	HIVb	0.911663
rps4	53	50	16	34	7	5	0	7	5	5	1	8	3	9	5	45	1	11	0	7	3	7	0	9	1	11	1.73538	0.00425023	244	DUMMY2	HIVb	-0.371054
rps7	53	50	5	45	1	11	0	7	1	9	2	7	1	11	4	46	1	11	0	7	1	9	1	8	1	11	0.715218	0.00311348	161	DUMMY2	HIVb	-1.46583
rps8	53	50	18	32	2	10	3	4	7	3	3	6	3	9	5	45	1	11	0	7	2	8	1	8	1	11	2.3837	0.00271704	150	DUMMY2	HIVw	-0.99049
ycf1	49	47	27	20	3	9	5	2	6	4	4	2	9	3	18	29	1	11	0	7	6	4	4	2	7	5	9.03267	0.0597748	8096	DUMMY2	HIVwF	11.9536
ycf2	52	49	35	14	11	1	5	2	6	4	5	3	8	4	21	28	5	7	3	4	5	5	4	4	4	8	2.35486	0.0167454	7452	DUMMY2	HIVwF	1.74927
ycf3	51	48	6	42	1	11	0	7	2	7	0	8	3	9	2	46	1	11	0	7	0	9	0	8	1	11	0.670932	0.00133504	171	STMTREV	HIVw	0.690834
ycf4	51	48	15	33	5	7	3	4	4	5	2	6	1	11	8	40	2	10	1	6	2	7	2	6	1	11	1.2295	0.00138404	237	DUMMY2	cpREV	-2.99982
CC	53	50	44	6	12	0	7	0	9	1	6	3	10	2	44	6	12	0	7	0	9	1	6	3	10	2	3.07852	0.00787914	37369	N/A	N/A	56.5159
